# Supplementary material for: Free-roaming dog populations and movement methodologies for global rabies elimination: knowns and unknowns – a scoping review
Source: Front Vet Sci. 2025 Aug 5;12:1567807. doi: 10.3389/fvets.2025.1567807 (PMC12363366; doi:10.3389/fvets.2025.1567807)
Supplement: Supplementary file 2 [file Table_1.xlsx]

## Sheet: Sheet1
Study_ID	First_author	Title	Journal	Language	Study_area	Study_site	Country	Year_data	Study_duration	Survey_time	Survey_time_period	Population_size	Data_type	Results	technique	Year_publication	Analysis_methods	Dog_population	Study_aim
1	Harish Kumar Tiwari	A Comparative Study of Enumeration Techniques for Free-Roaming Dogs in Rural Baramati, District Pune, India	Frontiers in Veterinary Science	English	rural	Shirsuphal village	India	2016	9 Days	both	7 to 9am; 4 to 6 pm	ND	direct visual observation (photos) (carried out the surveys on motorcycles) + GPS + dog characteristics (sex,age,size,coat pattern,coat colors, coat condition, reproductive status, health assessment)	263 unique dogs	simple transect count	2018	dog population enumeration studies	both	frd enumeration
1	Harish Kumar Tiwari	A Comparative Study of Enumeration Techniques for Free-Roaming Dogs in Rural Baramati, District Pune, India	Frontiers in Veterinary Science	English	rural	Shirsuphal village	India	2016	9 Days	both	7 to 9am; 4 to 6 pm	ND	direct visual observation (photos) (carried out the surveys on motorcycles) + GPS + dog characteristics (sex,age,size,coat pattern,coat colors, coat condition, reproductive status, health assessment)	263 unique dogs	photographic mark capture-recapture	2018	dog population enumeration studies	both	frd enumeration
1	Harish Kumar Tiwari	A Comparative Study of Enumeration Techniques for Free-Roaming Dogs in Rural Baramati, District Pune, India	Frontiers in Veterinary Science	English	rural	Shirsuphal village	India	2016	9 Days	both	7 to 9am; 4 to 6 pm	ND	direct visual observation (photos) (carried out the surveys on motorcycles) + GPS + dog characteristics (sex,age,size,coat pattern,coat colors, coat condition, reproductive status, health assessment)	254 (209–299)	simple transect count	2018	dog population enumeration studies	both	frd enumeration
1	Harish Kumar Tiwari	A Comparative Study of Enumeration Techniques for Free-Roaming Dogs in Rural Baramati, District Pune, India	Frontiers in Veterinary Science	English	rural	Shirsuphal village	India	2016	9 Days	both	7 to 9am; 4 to 6 pm	ND	direct visual observation (photos) (carried out the surveys on motorcycles) + GPS + dog characteristics (sex,age,size,coat pattern,coat colors, coat condition, reproductive status, health assessment)	254 (209–299)	photographic mark capture-recapture	2018	dog population enumeration studies	both	frd enumeration
1	Harish Kumar Tiwari	A Comparative Study of Enumeration Techniques for Free-Roaming Dogs in Rural Baramati, District Pune, India	Frontiers in Veterinary Science	English	rural	Shirsuphal village	India	2016	9 Days	both	7 to 9am; 4 to 6 pm	ND	direct visual observation (photos) (carried out the surveys on motorcycles) + GPS + dog characteristics (sex,age,size,coat pattern,coat colors, coat condition, reproductive status, health assessment)	248 (205–291)	simple transect count	2018	dog population enumeration studies	both	frd enumeration
1	Harish Kumar Tiwari	A Comparative Study of Enumeration Techniques for Free-Roaming Dogs in Rural Baramati, District Pune, India	Frontiers in Veterinary Science	English	rural	Shirsuphal village	India	2016	9 Days	both	7 to 9am; 4 to 6 pm	ND	direct visual observation (photos) (carried out the surveys on motorcycles) + GPS + dog characteristics (sex,age,size,coat pattern,coat colors, coat condition, reproductive status, health assessment)	248 (205–291)	photographic mark capture-recapture	2018	dog population enumeration studies	both	frd enumeration
1	Harish Kumar Tiwari	A Comparative Study of Enumeration Techniques for Free-Roaming Dogs in Rural Baramati, District Pune, India	Frontiers in Veterinary Science	English	rural	Shirsuphal village	India	2016	9 Days	both	7 to 9am; 4 to 6 pm	ND	direct visual observation (photos) (carried out the surveys on motorcycles) + GPS + dog characteristics (sex,age,size,coat pattern,coat colors, coat condition, reproductive status, health assessment)	282 ± 94 (265–304)	simple transect count	2018	dog population enumeration studies	both	frd enumeration
1	Harish Kumar Tiwari	A Comparative Study of Enumeration Techniques for Free-Roaming Dogs in Rural Baramati, District Pune, India	Frontiers in Veterinary Science	English	rural	Shirsuphal village	India	2016	9 Days	both	7 to 9am; 4 to 6 pm	ND	direct visual observation (photos) (carried out the surveys on motorcycles) + GPS + dog characteristics (sex,age,size,coat pattern,coat colors, coat condition, reproductive status, health assessment)	282 ± 94 (265–304)	photographic mark capture-recapture	2018	dog population enumeration studies	both	frd enumeration
1	Harish Kumar Tiwari	A Comparative Study of Enumeration Techniques for Free-Roaming Dogs in Rural Baramati, District Pune, India	Frontiers in Veterinary Science	English	rural	Shirsuphal village	India	2016	9 Days	both	7 to 9am; 4 to 6 pm	ND	direct visual observation (photos) (carried out the surveys on motorcycles) + GPS + dog characteristics (sex,age,size,coat pattern,coat colors, coat condition, reproductive status, health assessment)	276 (244–317)	simple transect count	2018	dog population enumeration studies	both	frd enumeration
1	Harish Kumar Tiwari	A Comparative Study of Enumeration Techniques for Free-Roaming Dogs in Rural Baramati, District Pune, India	Frontiers in Veterinary Science	English	rural	Shirsuphal village	India	2016	9 Days	both	7 to 9am; 4 to 6 pm	ND	direct visual observation (photos) (carried out the surveys on motorcycles) + GPS + dog characteristics (sex,age,size,coat pattern,coat colors, coat condition, reproductive status, health assessment)	276 (244–317)	photographic mark capture-recapture	2018	dog population enumeration studies	both	frd enumeration
1	Harish Kumar Tiwari	A Comparative Study of Enumeration Techniques for Free-Roaming Dogs in Rural Baramati, District Pune, India	Frontiers in Veterinary Science	English	rural	Shirsuphal village	India	2016	9 Days	both	7 to 9am; 4 to 6 pm	ND	direct visual observation (photos) (carried out the surveys on motorcycles) + GPS + dog characteristics (sex,age,size,coat pattern,coat colors, coat condition, reproductive status, health assessment)	270 (236–317)	simple transect count	2018	dog population enumeration studies	both	frd enumeration
1	Harish Kumar Tiwari	A Comparative Study of Enumeration Techniques for Free-Roaming Dogs in Rural Baramati, District Pune, India	Frontiers in Veterinary Science	English	rural	Shirsuphal village	India	2016	9 Days	both	7 to 9am; 4 to 6 pm	ND	direct visual observation (photos) (carried out the surveys on motorcycles) + GPS + dog characteristics (sex,age,size,coat pattern,coat colors, coat condition, reproductive status, health assessment)	270 (236–317)	photographic mark capture-recapture	2018	dog population enumeration studies	both	frd enumeration
1	Harish Kumar Tiwari	A Comparative Study of Enumeration Techniques for Free-Roaming Dogs in Rural Baramati, District Pune, India	Frontiers in Veterinary Science	English	rural	Shirsuphal village	India	2016	9 Days	both	7 to 9am; 4 to 6 pm	ND	direct visual observation (photos) (carried out the surveys on motorcycles) + GPS + dog characteristics (sex,age,size,coat pattern,coat colors, coat condition, reproductive status, health assessment)	326 ± 15 (303–364)	simple transect count	2018	dog population enumeration studies	both	frd enumeration
1	Harish Kumar Tiwari	A Comparative Study of Enumeration Techniques for Free-Roaming Dogs in Rural Baramati, District Pune, India	Frontiers in Veterinary Science	English	rural	Shirsuphal village	India	2016	9 Days	both	7 to 9am; 4 to 6 pm	ND	direct visual observation (photos) (carried out the surveys on motorcycles) + GPS + dog characteristics (sex,age,size,coat pattern,coat colors, coat condition, reproductive status, health assessment)	326 ± 15 (303–364)	photographic mark capture-recapture	2018	dog population enumeration studies	both	frd enumeration
1	Harish Kumar Tiwari	A Comparative Study of Enumeration Techniques for Free-Roaming Dogs in Rural Baramati, District Pune, India	Frontiers in Veterinary Science	English	rural	Shirsuphal village	India	2016	9 Days	both	7 to 9am; 4 to 6 pm	ND	direct visual observation (photos) (carried out the surveys on motorcycles) + GPS + dog characteristics (sex,age,size,coat pattern,coat colors, coat condition, reproductive status, health assessment)	Chao estimator, capture prob 0.21: 391 ± 25.79 (350–452); Jackknife estimator: 437 ± 32.57 (385–513); Chao estimator, capture prob. 0.23: 385 ±9.83 (295–340); Null estimator: 283 ± 5.48 (274–295)	simple transect count	2018	dog population enumeration studies	both	frd enumeration
1	Harish Kumar Tiwari	A Comparative Study of Enumeration Techniques for Free-Roaming Dogs in Rural Baramati, District Pune, India	Frontiers in Veterinary Science	English	rural	Shirsuphal village	India	2016	9 Days	both	7 to 9am; 4 to 6 pm	ND	direct visual observation (photos) (carried out the surveys on motorcycles) + GPS + dog characteristics (sex,age,size,coat pattern,coat colors, coat condition, reproductive status, health assessment)	Chao estimator, capture prob 0.21: 391 ± 25.79 (350–452); Jackknife estimator: 437 ± 32.57 (385–513); Chao estimator, capture prob. 0.23: 385 ±9.83 (295–340); Null estimator: 283 ± 5.48 (274–295)	photographic mark capture-recapture	2018	dog population enumeration studies	both	frd enumeration
1	Harish Kumar Tiwari	A Comparative Study of Enumeration Techniques for Free-Roaming Dogs in Rural Baramati, District Pune, India	Frontiers in Veterinary Science	English	rural	Shirsuphal village	India	2016	9 Days	both	7 to 9am; 4 to 6 pm	ND	direct visual observation (photos) (carried out the surveys on motorcycles) + GPS + dog characteristics (sex,age,size,coat pattern,coat colors, coat condition, reproductive status, health assessment)	380 ± 19 (347–426)_x000D_	simple transect count	2018	dog population enumeration studies	both	frd enumeration
1	Harish Kumar Tiwari	A Comparative Study of Enumeration Techniques for Free-Roaming Dogs in Rural Baramati, District Pune, India	Frontiers in Veterinary Science	English	rural	Shirsuphal village	India	2016	9 Days	both	7 to 9am; 4 to 6 pm	ND	direct visual observation (photos) (carried out the surveys on motorcycles) + GPS + dog characteristics (sex,age,size,coat pattern,coat colors, coat condition, reproductive status, health assessment)	380 ± 19 (347–426)_x000D_	photographic mark capture-recapture	2018	dog population enumeration studies	both	frd enumeration
2	N. V. Meunier	A comparison of population estimation techniques for individually unidentifiable free-roaming dogs	BMC Veterinary Research	English	both	Tiswadi taluka	India	2018	2 months	both	morning and afternoon	ND	Marking (Dogs were marked with a coloured paint before release) + GPS + dog characteristics (sex, age,mark status)	5202 dogs ( 4733.8–5671.0)	mark capture-recapture	2019	dog population enumeration studies	both	frd enumeration
2	N. V. Meunier	A comparison of population estimation techniques for individually unidentifiable free-roaming dogs	BMC Veterinary Research	English	both	Tiswadi taluka	India	2018	2 months	both	morning and afternoon	ND	Marking (Dogs were marked with a coloured paint before release) + GPS + dog characteristics (sex, age,mark status)	5202 dogs ( 4733.8–5671.0)	distance sampling technique	2019	dog population enumeration studies	both	frd enumeration
2	N. V. Meunier	A comparison of population estimation techniques for individually unidentifiable free-roaming dogs	BMC Veterinary Research	English	both	Tiswadi taluka	India	2018	2 months	both	morning and afternoon	ND	Marking (Dogs were marked with a coloured paint before release) + GPS + dog characteristics (sex, age,mark status)	5067 dogs (4454.3–5764.2)	mark capture-recapture	2019	dog population enumeration studies	both	frd enumeration
2	N. V. Meunier	A comparison of population estimation techniques for individually unidentifiable free-roaming dogs	BMC Veterinary Research	English	both	Tiswadi taluka	India	2018	2 months	both	morning and afternoon	ND	Marking (Dogs were marked with a coloured paint before release) + GPS + dog characteristics (sex, age,mark status)	5067 dogs (4454.3–5764.2)	distance sampling technique	2019	dog population enumeration studies	both	frd enumeration
3	Verónica Flores	A cross-sectional study of free-roaming dogs in a Patagonian city: Their distribution and intestinal helminths in relation to socioeconomic aspects of neighborhoods	Veterinary Parasitology: Regional Studies and Reports	English	urban	San Carlos de Bariloche	Argentina	2018	2 months	morning	10 AM - 12AM	ND	direct visual observation (number of dogs observed in public areas) + dog characteristics (number of puppies, sex, size, wearing a collar and body condition)	858	simple transect count	2022	dog population enumeration studies	both	frd enumeration
4	M. de la Reta	Abundancia de perros en situación de calle y su relación con factores ambientales en Río Cuarto (Córdoba, Argentina)	Revista Veterinaria	Spanish	urban	Río Cuarto	Argentina	2015	2 months	morning	9 AM - 12AM	ND	direct visual observation + dog characteristics (sex,age, reprodcutive status, body condition, breed and temperament)	821; 3:1 ratio	dog:human ratio	2018	dog population enumeration studies	both	frd enumeration
4	M. de la Reta	Abundancia de perros en situación de calle y su relación con factores ambientales en Río Cuarto (Córdoba, Argentina)	Revista Veterinaria	Spanish	urban	Río Cuarto	Argentina	2015	2 months	morning	9 AM - 12AM	ND	direct visual observation + dog characteristics (sex,age, reprodcutive status, body condition, breed and temperament)	821; 3:1 ratio	simple transect count	2018	dog population enumeration studies	both	frd enumeration
5	Charlotte Warembourg	Comparative Study of Free-Roaming Domestic Dog Management and Roaming Behavior Across Four Countries: Chad,Guatemala,Indonesia, and Uganda	Frontiers in Veterinary Science	English	both	Yao + Danamadji (Chad) + La Romana + Sabaneta + Poptun (Guatemala) + Kamuda 1 + Kamuda 2 + Soroti (Uganda)	Uganda	2018-2019	13 months	ND	ND	511 (supplementary table 1)	GPS + dog charcteristics ((sex, age, reproduction status, BCS, role and origin of the dog, origin of the dog, human-mediated transportation within and outside the localization, feeding, confinement, and vaccination practices)	Core HR: 0.17 and 0.92 ha (median: 0.30 ha) in Chad, 0.17 and 1.1 ha (median: 0.33 ha) in Guatemala, 0.20 and 0.61 ha (median: 0.30 ha) in Indonesia, and 0.15 and 0.72 ha (median: 0.25 ha) in Uganda; Extended HR: 1.1 and 103 ha in Chad (median: 7.7 ha), 1.5 and 27.5 ha in (median: 5.7 ha) Guatemala, 1.6 and 26.5 ha (median: 5.6 ha) in Indonesia, and 1.3 and 19.1 ha (median: 5.7 ha) in Uganda	biased random bridges	2021	home range	owned	dog movement
5	Charlotte Warembourg	Comparative Study of Free-Roaming Domestic Dog Management and Roaming Behavior Across Four Countries: Chad,Guatemala,Indonesia, and Uganda	Frontiers in Veterinary Science	English	both	Yao + Danamadji (Chad) + La Romana + Sabaneta + Poptun (Guatemala) + Kamuda 1 + Kamuda 2 + Soroti (Uganda)	Indonesia	2018-2019	13 months	ND	ND	511 (supplementary table 1)	GPS + dog charcteristics ((sex, age, reproduction status, BCS, role and origin of the dog, origin of the dog, human-mediated transportation within and outside the localization, feeding, confinement, and vaccination practices)	Core HR: 0.17 and 0.92 ha (median: 0.30 ha) in Chad, 0.17 and 1.1 ha (median: 0.33 ha) in Guatemala, 0.20 and 0.61 ha (median: 0.30 ha) in Indonesia, and 0.15 and 0.72 ha (median: 0.25 ha) in Uganda; Extended HR: 1.1 and 103 ha in Chad (median: 7.7 ha), 1.5 and 27.5 ha in (median: 5.7 ha) Guatemala, 1.6 and 26.5 ha (median: 5.6 ha) in Indonesia, and 1.3 and 19.1 ha (median: 5.7 ha) in Uganda	biased random bridges	2021	home range	owned	dog movement
5	Charlotte Warembourg	Comparative Study of Free-Roaming Domestic Dog Management and Roaming Behavior Across Four Countries: Chad,Guatemala,Indonesia, and Uganda	Frontiers in Veterinary Science	English	both	Yao + Danamadji (Chad) + La Romana + Sabaneta + Poptun (Guatemala) + Kamuda 1 + Kamuda 2 + Soroti (Uganda)	Guatemala	2018-2019	13 months	ND	ND	511 (supplementary table 1)	GPS + dog charcteristics ((sex, age, reproduction status, BCS, role and origin of the dog, origin of the dog, human-mediated transportation within and outside the localization, feeding, confinement, and vaccination practices)	Core HR: 0.17 and 0.92 ha (median: 0.30 ha) in Chad, 0.17 and 1.1 ha (median: 0.33 ha) in Guatemala, 0.20 and 0.61 ha (median: 0.30 ha) in Indonesia, and 0.15 and 0.72 ha (median: 0.25 ha) in Uganda; Extended HR: 1.1 and 103 ha in Chad (median: 7.7 ha), 1.5 and 27.5 ha in (median: 5.7 ha) Guatemala, 1.6 and 26.5 ha (median: 5.6 ha) in Indonesia, and 1.3 and 19.1 ha (median: 5.7 ha) in Uganda	biased random bridges	2021	home range	owned	dog movement
5	Charlotte Warembourg	Comparative Study of Free-Roaming Domestic Dog Management and Roaming Behavior Across Four Countries: Chad,Guatemala,Indonesia, and Uganda	Frontiers in Veterinary Science	English	both	Yao + Danamadji (Chad) + La Romana + Sabaneta + Poptun (Guatemala) + Kamuda 1 + Kamuda 2 + Soroti (Uganda)	Chad	2018-2019	13 months	ND	ND	511 (supplementary table 1)	GPS + dog charcteristics ((sex, age, reproduction status, BCS, role and origin of the dog, origin of the dog, human-mediated transportation within and outside the localization, feeding, confinement, and vaccination practices)	Core HR: 0.17 and 0.92 ha (median: 0.30 ha) in Chad, 0.17 and 1.1 ha (median: 0.33 ha) in Guatemala, 0.20 and 0.61 ha (median: 0.30 ha) in Indonesia, and 0.15 and 0.72 ha (median: 0.25 ha) in Uganda; Extended HR: 1.1 and 103 ha in Chad (median: 7.7 ha), 1.5 and 27.5 ha in (median: 5.7 ha) Guatemala, 1.6 and 26.5 ha (median: 5.6 ha) in Indonesia, and 1.3 and 19.1 ha (median: 5.7 ha) in Uganda	biased random bridges	2021	home range	owned	dog movement
6	Tenzin Tenzin	Comparison of mark-resight methods to estimate abundance and rabies vaccination coverage of free-roaming dogs in two urban areas of south Bhutan	Preventive Veterinary Medicine	English	urban	Gelephu + Phuentsholing	Bhutan	2012	6 days	both	6 AM-10AM; 3PM-6PM	ND	Marking + GPS + dog characteristics (age,sex, ear-notched or not)	Gelephu: 612 - 672; Phuentsholing: 525 -583; 17:1 ratio Gelephu; 41:1 ratio Phuentsoling	mark capture-recapture	2015	dog population enumeration studies	both	frd enumeration
6	Tenzin Tenzin	Comparison of mark-resight methods to estimate abundance and rabies vaccination coverage of free-roaming dogs in two urban areas of south Bhutan	Preventive Veterinary Medicine	English	urban	Gelephu + Phuentsholing	Bhutan	2012	6 days	both	6 AM-10AM; 3PM-6PM	ND	Marking + GPS + dog characteristics (age,sex, ear-notched or not)	Gelephu: 612 - 672; Phuentsholing: 525 -583; 17:1 ratio Gelephu; 41:1 ratio Phuentsoling	dog:human ratio	2015	dog population enumeration studies	both	frd enumeration
6	Tenzin Tenzin	Comparison of mark-resight methods to estimate abundance and rabies vaccination coverage of free-roaming dogs in two urban areas of south Bhutan	Preventive Veterinary Medicine	English	urban	Gelephu + Phuentsholing	Bhutan	2012	6 days	both	6 AM-10AM; 3PM-6PM	ND	Marking + GPS + dog characteristics (age,sex, ear-notched or not)	Gelephu: 614 -671;Phuentsholing: 524 - 582; 17:1 ratio Gelephu; 41:1 ratio Phuentsoling	mark capture-recapture	2015	dog population enumeration studies	both	frd enumeration
6	Tenzin Tenzin	Comparison of mark-resight methods to estimate abundance and rabies vaccination coverage of free-roaming dogs in two urban areas of south Bhutan	Preventive Veterinary Medicine	English	urban	Gelephu + Phuentsholing	Bhutan	2012	6 days	both	6 AM-10AM; 3PM-6PM	ND	Marking + GPS + dog characteristics (age,sex, ear-notched or not)	Gelephu: 614 -671;Phuentsholing: 524 - 582; 17:1 ratio Gelephu; 41:1 ratio Phuentsoling	dog:human ratio	2015	dog population enumeration studies	both	frd enumeration
6	Tenzin Tenzin	Comparison of mark-resight methods to estimate abundance and rabies vaccination coverage of free-roaming dogs in two urban areas of south Bhutan	Preventive Veterinary Medicine	English	urban	Gelephu + Phuentsholing	Bhutan	2012	6 days	both	6 AM-10AM; 3PM-6PM	ND	Marking + GPS + dog characteristics (age,sex, ear-notched or not)	Gelephu: 641 (603-682); Phuentsholing: 555 (526–587); 17:1 ratio Gelephu; 41:1 ratio Phuentsoling	mark capture-recapture	2015	dog population enumeration studies	both	frd enumeration
6	Tenzin Tenzin	Comparison of mark-resight methods to estimate abundance and rabies vaccination coverage of free-roaming dogs in two urban areas of south Bhutan	Preventive Veterinary Medicine	English	urban	Gelephu + Phuentsholing	Bhutan	2012	6 days	both	6 AM-10AM; 3PM-6PM	ND	Marking + GPS + dog characteristics (age,sex, ear-notched or not)	Gelephu: 641 (603-682); Phuentsholing: 555 (526–587); 17:1 ratio Gelephu; 41:1 ratio Phuentsoling	dog:human ratio	2015	dog population enumeration studies	both	frd enumeration
7	Harish Kumar Tiwari	Demographic characteristics of free-roaming dogs (FRD) in rural and urban India following a photographic sight-resight survey	Scientific Reports	English	both	Shirsuphal + Panchkula	India	2016	9 days (village) + 2 months (urban)	both	6-8:30AM; 5-7:30PM	ND	direct visual observation (photos) + GPS + dog characteristics (gender,age,body condition,reproductive status,coat colour)	1408 (urban) +263 (rural)	simple transect count	2019	dog population enumeration studies	both	frd enumeration
8	Cheng-Heng Hu	Demography and welfare status of free-roaming dogs in Yangmingshan National Park, Taiwan	Preventive Veterinary Medicine	English	rural	Yangmingshan National Park	Republic of China	2016-2018	9 months	both	5-8AM; 4-7PM	ND	direct visual observation (photos) + dog characteristics ( coat color and pattern, fur length, age, sex , facial fea_x0002_tures, tameness, and physical conditions)	2016: 979 (891–1152) in 2016; 2017:786 (764–842) ; 2018: 957 (931–1017)	photographic mark capture-recapture	2019	dog population enumeration studies	both	frd enumeration
10	Céline Mbilo	Dog Ecology, Bite Incidence, and Disease Awareness: A Cross-Sectional Survey among a Rabies-Affected Community in the Democratic Republic of the Congo	Vaccines	English	urban	Matadi	Democratic Republic of the Congo	2017	13 Days	ND	ND	ND	Survey	1:37.7 (32.1–44.3) dog:human ratio; 8001 dogs ( 6809–9397) (estimated pop) = 0,63 (pwners that allow dogs to roam all the time)*8001 (dogs) = 5041	dog:human ratio	2019	dog population enumeration studies	fr owned	frd enumeration
11	Saeedeh Shamsaddini	Dynamic modeling of female neutering interventions for free‑roaming dog population management in an urban setting of southeastern Iran	Scientifc Reports	English	urban	Kerman	Iran	ND	ND	morning	5:30 AM - 7:30 AM	ND	direct visual observation (photos) + GPS + dog characteristics (sex ,age,body condition score,female reproductive status,behavior/mobility)	6781 ; ratio: 80.7:1 ;	photographic mark capture-recapture	2022	dog population enumeration studies	both	frd enumeration
11	Saeedeh Shamsaddini	Dynamic modeling of female neutering interventions for free‑roaming dog population management in an urban setting of southeastern Iran	Scientifc Reports	English	urban	Kerman	Iran	ND	ND	morning	5:30 AM - 7:30 AM	ND	direct visual observation (photos) + GPS + dog characteristics (sex ,age,body condition score,female reproductive status,behavior/mobility)	6781 ; ratio: 80.7:1 ;	dog:human ratio	2022	dog population enumeration studies	both	frd enumeration
12	Saulo Nascimento de Melo	Effects of Gender, Sterilization, and Environment on the Spatial Distribution of Free-Roaming Dogs: An Intervention Study in an Urban Setting	Frontiers in Veterinary Science	English	urban	Minas Gerais	Brazil	2012-2014	168 days	morning	ND	54	GPS	global median value: 28 m2 (5–142)	minimum convex polygon	2020	home range	both	dog movement
13	Yaliní Ochoa A.	ESTIMACIÓN DE LA POBLACIÓN DE PERROS CALLEJEROS EN EL DISTRITO DE LOS OLIVOS, LIMA, PERÚ	Rev Inv Vet Perú	Spanish	urban	Los Olivos, Lima	Peru	2012	2 months	both	5AM-7AM; 10PM-midnight	ND	direct visual observation + dog characteristics (sex,age, and well-being (lesons,BCC))	day time: 1 411 ± 643 ; night: 922 ± 497	simple transect count	2014	dog population enumeration studies	both	frd enumeration
15	Maganga Sambo	Estimating the Size of Dog Populations in Tanzania to Inform Rabies Control	Vet. Sci	English	both	28 districts in Tanzania	United Republic of Tanzania	2014-2016	2 years	afternoon	4PM-6PM	ND	direct visual observation	164,000 (163,000–169,000); ratio: 53.6:1	mark capture-recapture	2018	dog population enumeration studies	both	frd enumeration
15	Maganga Sambo	Estimating the Size of Dog Populations in Tanzania to Inform Rabies Control	Vet. Sci	English	both	28 districts in Tanzania	United Republic of Tanzania	2011;2014-2015	11 months	afternoon	4PM-6PM	ND	Survey (school-based + household)	HH: 412,000 (348,000–544,000); School: 403,000 (341,000–531,000)	mark capture-recapture	2018	dog population enumeration studies	both	frd enumeration
16	Ayi Vandi Kwaghe	Estimation of dog population in Nasarawa state Nigeria: a pilot study	Pan African Medical Journal	English	both	Akurba, Jigdawa, Iya I, Agunji Ogbagi, Angwan Moyi and Gayam = 6 wards in Nasarawa State	Nigeria	ND	ND	ND	ND	ND	Survey / Questionnaire (included information on dog's name+sex+identification mark+breed+purpose+age+dog's source+vaccination history)	Total dogs(frd + non roaming): 462,586; ratio: 1.1:6; HH ratio: 1.1:1	dog:human ratio	2019	dog population enumeration studies	both	frd enumeration
17	Charlotte Warembourg	Estimation of free-roaming domestic dog population size: Investigation of three methods including an Unmanned Aerial Vehicle (UAV) based approach	PLOS ONE	English	both	Poptun,La Romana and Sabaneta	Guatemala	2018	2 months	both	morning and late afternoon	ND	Survey / Questionnaire (dog confinment practises +owner estimates number of owned dog,community dog and wonerless dog populationsin their living area) + dog characteristics (marked/non-collared)+ photos (UAV + capture-recapture) + video	Captured dogs (FR+confined)= Romana: 11; Sabaneta:96; Poptun:71	mark capture-recapture	2020	dog population enumeration studies	both	frd enumeration
17	Charlotte Warembourg	Estimation of free-roaming domestic dog population size: Investigation of three methods including an Unmanned Aerial Vehicle (UAV) based approach	PLOS ONE	English	both	Poptun,La Romana and Sabaneta	Guatemala	2018	2 months	both	morning and late afternoon	ND	Survey / Questionnaire (dog confinment practises +owner estimates number of owned dog,community dog and wonerless dog populationsin their living area) + dog characteristics (marked/non-collared)+ photos (UAV + capture-recapture) + video	Captured dogs (FR+confined)= Romana: 11; Sabaneta:96; Poptun:71	dog:human ratio	2020	dog population enumeration studies	both	frd enumeration
17	Charlotte Warembourg	Estimation of free-roaming domestic dog population size: Investigation of three methods including an Unmanned Aerial Vehicle (UAV) based approach	PLOS ONE	English	both	Poptun,La Romana and Sabaneta	Guatemala	2018	2 months	both	morning and late afternoon	ND	Survey / Questionnaire (dog confinment practises +owner estimates number of owned dog,community dog and wonerless dog populationsin their living area) + dog characteristics (marked/non-collared)+ photos (UAV + capture-recapture) + video	Romana:78 (74-82), Sabaneta 259 (243-277), Poptun 413 (355-484)	mark capture-recapture	2020	dog population enumeration studies	both	frd enumeration
17	Charlotte Warembourg	Estimation of free-roaming domestic dog population size: Investigation of three methods including an Unmanned Aerial Vehicle (UAV) based approach	PLOS ONE	English	both	Poptun,La Romana and Sabaneta	Guatemala	2018	2 months	both	morning and late afternoon	ND	Survey / Questionnaire (dog confinment practises +owner estimates number of owned dog,community dog and wonerless dog populationsin their living area) + dog characteristics (marked/non-collared)+ photos (UAV + capture-recapture) + video	Romana:78 (74-82), Sabaneta 259 (243-277), Poptun 413 (355-484)	dog:human ratio	2020	dog population enumeration studies	both	frd enumeration
17	Charlotte Warembourg	Estimation of free-roaming domestic dog population size: Investigation of three methods including an Unmanned Aerial Vehicle (UAV) based approach	PLOS ONE	English	both	Poptun,La Romana and Sabaneta	Guatemala	2018	2 months	ND	ND	ND	Survey / Questionnaire (dog confinment practises +owner estimates number of owned dog,community dog and wonerless dog populationsin their living area) + dog characteristics (marked/non-collared)+ photos (UAV + capture-recapture) + video	Romana:97;Sabaneta:161	mark capture-recapture	2020	dog population enumeration studies	both	frd enumeration
17	Charlotte Warembourg	Estimation of free-roaming domestic dog population size: Investigation of three methods including an Unmanned Aerial Vehicle (UAV) based approach	PLOS ONE	English	both	Poptun,La Romana and Sabaneta	Guatemala	2018	2 months	ND	ND	ND	Survey / Questionnaire (dog confinment practises +owner estimates number of owned dog,community dog and wonerless dog populationsin their living area) + dog characteristics (marked/non-collared)+ photos (UAV + capture-recapture) + video	Romana:97;Sabaneta:161	dog:human ratio	2020	dog population enumeration studies	both	frd enumeration
18	DOĞUKAN ÖZEN	Estimation of stray dog and cat populations in metropolitan Ankara, Turkey	Turkish Journal of Veterinary & Animal Sciences	English	urban	Ankara (67 settlements)	Turkey	2013	3 months	both	early morning; evening; night	ND	direct visual observation (pictures)	total: 17,839 (14,862-20,816); ratio:10000/25	photographic mark capture-recapture	2016	dog population enumeration studies	no owner	frd enumeration
18	DOĞUKAN ÖZEN	Estimation of stray dog and cat populations in metropolitan Ankara, Turkey	Turkish Journal of Veterinary & Animal Sciences	English	urban	Ankara (67 settlements)	Turkey	2013	3 months	both	early morning; evening; night	ND	direct visual observation (pictures)	total: 17,839 (14,862-20,816); ratio:10000/25	dog:human ratio	2016	dog population enumeration studies	no owner	frd enumeration
19	Xiujuan Wu	Estimation of the Rural Dog Population Within a Mega-City: An Example in Jiading District, Shanghai	Frontiers in Veterinary Science	English	rural	12 villages from the Jiading district	China	2020	3 months	morning	6AM-8AM	ND	direct visual observation (photos)	367 [333-401]	mark capture-recapture	2021	dog population enumeration studies	both	frd enumeration
19	Xiujuan Wu	Estimation of the Rural Dog Population Within a Mega-City: An Example in Jiading District, Shanghai	Frontiers in Veterinary Science	English	rural	12 villages from the Jiading district	China	2020	3 months	morning	6AM-8AM	ND	direct visual observation (photos)	367 [333-401]	dog:human ratio	2021	dog population enumeration studies	both	frd enumeration
19	Xiujuan Wu	Estimation of the Rural Dog Population Within a Mega-City: An Example in Jiading District, Shanghai	Frontiers in Veterinary Science	English	rural	12 villages from the Jiading district	China	2020	3 months	morning	6AM-8AM	ND	direct visual observation (photos)	367 [333-401]	simple transect count	2021	dog population enumeration studies	both	frd enumeration
19	Xiujuan Wu	Estimation of the Rural Dog Population Within a Mega-City: An Example in Jiading District, Shanghai	Frontiers in Veterinary Science	English	rural	12 villages from the Jiading district	China	2020	2 months	ND	ND	ND	household census (number of owned dogs + age+breed+use+source of dog+vaccination+desexing status+management strategies for the dog)	309	mark capture-recapture	2021	dog population enumeration studies	both	frd enumeration
19	Xiujuan Wu	Estimation of the Rural Dog Population Within a Mega-City: An Example in Jiading District, Shanghai	Frontiers in Veterinary Science	English	rural	12 villages from the Jiading district	China	2020	2 months	ND	ND	ND	household census (number of owned dogs + age+breed+use+source of dog+vaccination+desexing status+management strategies for the dog)	309	dog:human ratio	2021	dog population enumeration studies	both	frd enumeration
19	Xiujuan Wu	Estimation of the Rural Dog Population Within a Mega-City: An Example in Jiading District, Shanghai	Frontiers in Veterinary Science	English	rural	12 villages from the Jiading district	China	2020	2 months	ND	ND	ND	household census (number of owned dogs + age+breed+use+source of dog+vaccination+desexing status+management strategies for the dog)	309	simple transect count	2021	dog population enumeration studies	both	frd enumeration
20	José Erisvaldo Silva	Evaluating the movement of free-roaming dogs using georeferencing and the photographic capture-recapture method	Acta Veterinaria Brasilica	English	urban	Jardim Ipanema and Dona Amélia	Brazil	2011	1 month	both	7AM-5PM	ND	direct visual observation (photos) + GPS	76	photographic mark capture-recapture	2019	dog population enumeration studies	both	frd enumeration
20	José Erisvaldo Silva	Evaluating the movement of free-roaming dogs using georeferencing and the photographic capture-recapture method	Acta Veterinaria Brasilica	English	urban	Jardim Ipanema and Dona Amélia	Brazil	2011	1 month	both	7AM-5PM	ND	direct visual observation (photos) + GPS	76	dog:human ratio	2019	dog population enumeration studies	both	frd enumeration
21	Tenzin Tenzin	Free-Roaming Dog Population Estimation and Status of the Dog Population Management and Rabies Control Program in Dhaka City, Bangladesh	PLOS Neglected Tropical Diseases	English	urban	Dhaka city	People's Republic of Bangladesh	2011	3 months	morning	7AM-12AM	ND	marking (marking with paint)	sampled areas: 1,242 (95% CI: 1205–1278); FRD in DMA area: 18585 dogs; ratio: 828:1	mark capture-recapture	2015	dog population enumeration studies	both	frd enumeration
21	Tenzin Tenzin	Free-Roaming Dog Population Estimation and Status of the Dog Population Management and Rabies Control Program in Dhaka City, Bangladesh	PLOS Neglected Tropical Diseases	English	urban	Dhaka city	People's Republic of Bangladesh	2011	3 months	morning	7AM-12AM	ND	marking (marking with paint)	sampled areas: 1,242 (95% CI: 1205–1278); FRD in DMA area: 18585 dogs; ratio: 828:1	dog:human ratio	2015	dog population enumeration studies	both	frd enumeration
22	Max Cárdenas	Free-Roaming Dog Surveys in Quito, Ecuador: Experiences, Lessons Learned, and Future Work	Frontiers in Veterinary Science	English	both	Metropolitan District of Quito	Equador	2018-2019	2 days	morning	4AM onwards	ND	direct visual observation (photos) + GPS + dog characteristics (sex,color,size,notable features)	urban:262 (95% CI 226–297); rural:204 (95% CI 153–256); total: 460 (95% CI 402–517); HD ratio: 46:1	mark capture-recapture	2021	dog population enumeration studies	both	frd enumeration
22	Max Cárdenas	Free-Roaming Dog Surveys in Quito, Ecuador: Experiences, Lessons Learned, and Future Work	Frontiers in Veterinary Science	English	both	Metropolitan District of Quito	Equador	2018-2019	2 days	morning	4AM onwards	ND	direct visual observation (photos) + GPS + dog characteristics (sex,color,size,notable features)	urban:262 (95% CI 226–297); rural:204 (95% CI 153–256); total: 460 (95% CI 402–517); HD ratio: 46:1	dog:human ratio	2021	dog population enumeration studies	both	frd enumeration
22	Max Cárdenas	Free-Roaming Dog Surveys in Quito, Ecuador: Experiences, Lessons Learned, and Future Work	Frontiers in Veterinary Science	English	both	Metropolitan District of Quito	Equador	2018-2019	2 days	morning	4AM onwards	ND	direct visual observation (photos) + GPS + dog characteristics (sex,color,size,notable features)	urban:262 (95% CI 226–297); rural:204 (95% CI 153–256); total: 460 (95% CI 402–517); HD ratio: 46:1	distance sampling technique	2021	dog population enumeration studies	both	frd enumeration
22	Max Cárdenas	Free-Roaming Dog Surveys in Quito, Ecuador: Experiences, Lessons Learned, and Future Work	Frontiers in Veterinary Science	English	both	Metropolitan District of Quito	Equador	2018-2019	ND	morning	8AM onwards	ND	direct visual observation (photos) + GPS + sex + animal-observer distance + animal-observer angle + alone/in group	urban: 107 dogs/km2 (95% CI 75–153); rural: 211 dogs/km2 (95% CI 147–302); total: 141 dogs/ km2 (95% CI 109–183).	mark capture-recapture	2021	dog population enumeration studies	both	frd enumeration
22	Max Cárdenas	Free-Roaming Dog Surveys in Quito, Ecuador: Experiences, Lessons Learned, and Future Work	Frontiers in Veterinary Science	English	both	Metropolitan District of Quito	Equador	2018-2019	ND	morning	8AM onwards	ND	direct visual observation (photos) + GPS + sex + animal-observer distance + animal-observer angle + alone/in group	urban: 107 dogs/km2 (95% CI 75–153); rural: 211 dogs/km2 (95% CI 147–302); total: 141 dogs/ km2 (95% CI 109–183).	dog:human ratio	2021	dog population enumeration studies	both	frd enumeration
22	Max Cárdenas	Free-Roaming Dog Surveys in Quito, Ecuador: Experiences, Lessons Learned, and Future Work	Frontiers in Veterinary Science	English	both	Metropolitan District of Quito	Equador	2018-2019	ND	morning	8AM onwards	ND	direct visual observation (photos) + GPS + sex + animal-observer distance + animal-observer angle + alone/in group	urban: 107 dogs/km2 (95% CI 75–153); rural: 211 dogs/km2 (95% CI 147–302); total: 141 dogs/ km2 (95% CI 109–183).	distance sampling technique	2021	dog population enumeration studies	both	frd enumeration
23	Laura Cunha Silva	Habitat selection by free‑roaming domestic dogs in rabies endemic countries in rural and urban settings	Scientific Reports	English	both	Habi (urban) and Pogon (rural)	Indonesia	2018	2 months	ND	ND	109	GPS + dog's management ( origin, confinement,human-mediated transportation in and outside pre-determined area)	FRDD preferred residing near buildings in Habi; In Pogon roads were the most selected habitat resource; In Habi, a semi-urban area of Indonesia, dogs were less ofen present in “beach”, “low vegetation”, “open felds” and “sea” compared to “roads” and “buildings”, with diferences being statistically signifcant for all but “beach”.. In Pogon, a rural area in Indonesia, FRDD were less likely present …	minimum convex polygon	2022	habitat selection	owned	dog movement
23	Laura Cunha Silva	Habitat selection by free‑roaming domestic dogs in rabies endemic countries in rural and urban settings	Scientific Reports	English	both	Habi (urban) and Pogon (rural)	Indonesia	2018	2 months	ND	ND	109	GPS + dog's management ( origin, confinement,human-mediated transportation in and outside pre-determined area)	FRDD preferred residing near buildings in Habi; In Pogon roads were the most selected habitat resource; In Habi, a semi-urban area of Indonesia, dogs were less ofen present in “beach”, “low vegetation”, “open felds” and “sea” compared to “roads” and “buildings”, with diferences being statistically signifcant for all but “beach”.. In Pogon, a rural area in Indonesia, FRDD were less likely present …	mixed effects logistic regression model accounting for spatial autocorrelation	2022	habitat selection	owned	dog movement
23	Laura Cunha Silva	Habitat selection by free‑roaming domestic dogs in rabies endemic countries in rural and urban settings	Scientific Reports	English	both	Sabaneta, La Romana (rural) and Poptun (urban)	Guatemala	2018	1 month	ND	ND	212	GPS + dog's management ( origin, confinement,human-mediated transportation in and outside pre-determined area)	In La Romana and Sabaneta, FRDD preferred residing near “buildings”, while in Poptún, “roads” were the most selected habitat resource; In Poptún, urban site in Guatemala, “buildings” (OR=0.87) and “low vegetation” (OR=0.26) were found to be signifcantly less preferential compared to “roads”, and “low vegetation" were less preferred than “buildings” (OR=0.30); In La Romana, dogs were found to be s…	minimum convex polygon	2022	habitat selection	owned	dog movement
23	Laura Cunha Silva	Habitat selection by free‑roaming domestic dogs in rabies endemic countries in rural and urban settings	Scientific Reports	English	both	Sabaneta, La Romana (rural) and Poptun (urban)	Guatemala	2018	1 month	ND	ND	212	GPS + dog's management ( origin, confinement,human-mediated transportation in and outside pre-determined area)	In La Romana and Sabaneta, FRDD preferred residing near “buildings”, while in Poptún, “roads” were the most selected habitat resource; In Poptún, urban site in Guatemala, “buildings” (OR=0.87) and “low vegetation” (OR=0.26) were found to be signifcantly less preferential compared to “roads”, and “low vegetation" were less preferred than “buildings” (OR=0.30); In La Romana, dogs were found to be s…	mixed effects logistic regression model accounting for spatial autocorrelation	2022	habitat selection	owned	dog movement
24	Jared K. Wilson-Aggarwal	High-resolution contact networks of free-ranging domestic dogs Canis familiaris and implications for transmission of infection	PLOS Neglected Tropical Diseases	English	rural	Kakale-Mberi and Awine + Magrao and Sawata	Chad	2016	21 days	ND	ND	108	GPS + proximity sensor measurements + dog characeristics (sex+BCS) + questionnaire (number of owned dogs + dog's ages)	kakale= 8561 contacts; magrao = 7361 contacts; The global structure of both networks revealed high levels of clustering and short average path lengths; high modularity in the binomial network (Kakale: EB = 0.48, G = 0.51; Magrao: EB = 0.56,G = 0.57) and the weighted network (Kakale: EB = 0.57, G = 0.603; Magrao: EB = 0.60,G = 0.617); Degree of distribution: Magrao =kmin = 1, kmax = 17; Kakale=kmi…	minimum convex polygon	2019	contact rates	owned	dog movement
24	Jared K. Wilson-Aggarwal	High-resolution contact networks of free-ranging domestic dogs Canis familiaris and implications for transmission of infection	PLOS Neglected Tropical Diseases	English	rural	Kakale-Mberi and Awine + Magrao and Sawata	Chad	2016	21 days	ND	ND	108	GPS + proximity sensor measurements + dog characeristics (sex+BCS) + questionnaire (number of owned dogs + dog's ages)	kakale= 8561 contacts; magrao = 7361 contacts; The global structure of both networks revealed high levels of clustering and short average path lengths; high modularity in the binomial network (Kakale: EB = 0.48, G = 0.51; Magrao: EB = 0.56,G = 0.57) and the weighted network (Kakale: EB = 0.57, G = 0.603; Magrao: EB = 0.60,G = 0.617); Degree of distribution: Magrao =kmin = 1, kmax = 17; Kakale=kmi…	kernel technique	2019	contact rates	owned	dog movement
24	Jared K. Wilson-Aggarwal	High-resolution contact networks of free-ranging domestic dogs Canis familiaris and implications for transmission of infection	PLOS Neglected Tropical Diseases	English	rural	Kakale-Mberi and Awine + Magrao and Sawata	Chad	2016	21 days	ND	ND	108	GPS + proximity sensor measurements + dog characeristics (sex+BCS) + questionnaire (number of owned dogs + dog's ages)	kakale= 8561 contacts; magrao = 7361 contacts; The global structure of both networks revealed high levels of clustering and short average path lengths; high modularity in the binomial network (Kakale: EB = 0.48, G = 0.51; Magrao: EB = 0.56,G = 0.57) and the weighted network (Kakale: EB = 0.57, G = 0.603; Magrao: EB = 0.60,G = 0.617); Degree of distribution: Magrao =kmin = 1, kmax = 17; Kakale=kmi…	undirected symmetric networks	2019	contact rates	owned	dog movement
27	Brinkley Raynor	Movement patterns of free-roaming dogs on heterogeneous urban landscapes: Implications for rabies control	Preventive Veterinary Medicine	English	urban	Arequipa	Peru	2018	4 -7 days	ND	ND	23	GPS + dogs charcateristics (sex, age)	core HR (50%): 0.00013 km2 - 0.46 km2; extended HR (95%) : 0.0012 km2 - 3.70 km2	time localized convex hulls	2020	home range	owned	dog movement
28	S. Kalthoum	Owned and free-roaming dogs in the North West of Tunisia: estimation, characteristics and application for the control of dog rabies	Heliyon	English	both	Kalaat Senan +Sed el Khir	Tunisia	2019+2020	4 months	both	5AM-8AM; 5:30 PM-8PM	ND	direct visual observation (photos) + GPS + dog characteristics (sex,age,dog's robe)	FRD population: 88; urban FRD = 72; rural FRD = 16; dog:human ratio= Urban: 1:11; Rural: 1:1.6	photographic mark capture-recapture	2021	dog population enumeration studies	both	frd enumeration
28	S. Kalthoum	Owned and free-roaming dogs in the North West of Tunisia: estimation, characteristics and application for the control of dog rabies	Heliyon	English	both	Kalaat Senan +Sed el Khir	Tunisia	2019+2020	4 months	both	5AM-8AM; 5:30 PM-8PM	ND	direct visual observation (photos) + GPS + dog characteristics (sex,age,dog's robe)	FRD population: 88; urban FRD = 72; rural FRD = 16; dog:human ratio= Urban: 1:11; Rural: 1:1.6	dog:human ratio	2021	dog population enumeration studies	both	frd enumeration
29	Ana Mustiana	Owned and Unowned Dog PopulationEstimation, Dog Management and Dog bites_x000D_ to Inform Rabies Prevention and Response on Lombok Island, Indonesia	PLOS ONE	English	both	Cakranegara District (urban) and Batu Putih village (rural)	Indonesia	2012	1 month	both	12AM-2AM=urban; 6AM-8AM=rural	ND	direct visual observation (photos) + GPS +villlage name+time of counting+weather+ traffic + visibility + amount of garbage in the site + sighting status + dog characteristics (age,sex,body size,coat colour)	urban: 180 ± 14.2 SD; rural site: 65 ± 7.6 SD	photographic mark capture-recapture	2015	dog population enumeration studies	both	frd enumeration
31	Lauren Margaret Smith	Population dynamics of free-roaming dogs in two European regions and implications for population control	PLOS ONE	English	urban	Lviv city	Ukraine	2018-2019	15 months	morning	7AM-9AM	ND	direct visual observation (photos) + GPS + Dog characteristics (age,sex,height,neuter status,skin condition, injury,BCS)	Individual dogs: 182; Average Dog density: 40 dogs/km2	photographic mark capture-recapture	2022	dog population enumeration studies	both	frd enumeration
32	Charlotte Warembourg	Predictors of free‑roaming domestic dogs’ contact network centrality and their relevance for rabies control	Scientific Reports	English	both	Poptun(urban)+Sabaneta+Romana (rural)	Guatemala	2018-2019	1 year	ND	ND	293	GPS + contact sensor information + dog characteristics ( sex, age, BCS, purpose, period of free-roaming) + owner charcateristics (socieconomic status)	Clustering coefficient: 0.45-0.56; Relative degree: 0.17 (0.09-0.22) - 0.24 (0.13-0.29); Betweenness: 6.3(1.6–35.6)-34.2(4.3–117.8)	social network analysis	2021	contact rates	owned	dog movement
32	Charlotte Warembourg	Predictors of free‑roaming domestic dogs’ contact network centrality and their relevance for rabies control	Scientific Reports	English	both	Poptun(urban)+Sabaneta+Romana (rural)	Guatemala	2018-2019	1 year	ND	ND	293	GPS + contact sensor information + dog characteristics ( sex, age, BCS, purpose, period of free-roaming) + owner charcateristics (socieconomic status)	Positive coeffiicients: Rural= sex+BCS; urban = Reason + FRT + Education + Religion + Wealth; (only reported here are the postive coefficients that were shared among rural sites and then shared amongst urban sites)	social network analysis	2021	contact rates	owned	dog movement
32	Charlotte Warembourg	Predictors of free‑roaming domestic dogs’ contact network centrality and their relevance for rabies control	Scientific Reports	English	both	NDakonon + Sinetaye	Chad	2018-2020	1 year	ND	ND	46	GPS + contact sensor information + dog characteristics ( sex, age, BCS, purpose, period of free-roaming) + owner charcateristics (socieconomic status)	Clustering coefficient: 0.27-0.39; Relative degree: 0.03 (0.02-0.05) - 0.15 (0.11-0.24); Betweenness: 2.6(0–16.5)-6.3(0–23)	social network analysis	2021	contact rates	owned	dog movement
32	Charlotte Warembourg	Predictors of free‑roaming domestic dogs’ contact network centrality and their relevance for rabies control	Scientific Reports	English	both	NDakonon + Sinetaye	Chad	2018-2020	1 year	ND	ND	46	GPS + contact sensor information + dog characteristics ( sex, age, BCS, purpose, period of free-roaming) + owner charcateristics (socieconomic status)	Posiitve coefficients: Sex;	social network analysis	2021	contact rates	owned	dog movement
32	Charlotte Warembourg	Predictors of free‑roaming domestic dogs’ contact network centrality and their relevance for rabies control	Scientific Reports	English	both	Soroti (urban) + Kamuda 1 (rural)	Uganda	2018-2021	1 year	ND	ND	145	GPS + contact sensor information + dog characteristics ( sex, age, BCS, purpose, period of free-roaming) + owner charcateristics (socieconomic status)	Clustering coefficient: 0.43-0.58; Relative degree: 0.07(0.04–0.12) - 0.21(0.14–0.36); Betweenness: 0.5(0–3.1)-26.4(0.8–86)	social network analysis	2021	contact rates	owned	dog movement
32	Charlotte Warembourg	Predictors of free‑roaming domestic dogs’ contact network centrality and their relevance for rabies control	Scientific Reports	English	both	Soroti (urban) + Kamuda 1 (rural)	Uganda	2018-2021	1 year	ND	ND	145	GPS + contact sensor information + dog characteristics ( sex, age, BCS, purpose, period of free-roaming) + owner charcateristics (socieconomic status)	Posiitve coefficients: Urban=age+BCS+Reason+FRT+religion ; Rural = BCS+education	social network analysis	2021	contact rates	owned	dog movement
32	Charlotte Warembourg	Predictors of free‑roaming domestic dogs’ contact network centrality and their relevance for rabies control	Scientific Reports	English	both	Habi (urban)+ Hepang + Pogon (rural)	Indonesia	2018-2022	1 year	ND	ND	216	GPS + contact sensor information + dog characteristics ( sex, age, BCS, purpose, period of free-roaming) + owner charcateristics (socieconomic status)	Clustering coefficient: 0.42-0.5; Relative degree: 0.05(0.02–0.06) - 0.11(0.06–0.17); Betweenness: 7.5(0–31)-25.7(0–127.5)	social network analysis	2021	contact rates	owned	dog movement
32	Charlotte Warembourg	Predictors of free‑roaming domestic dogs’ contact network centrality and their relevance for rabies control	Scientific Reports	English	both	Habi (urban)+ Hepang + Pogon (rural)	Indonesia	2018-2022	1 year	ND	ND	216	GPS + contact sensor information + dog characteristics ( sex, age, BCS, purpose, period of free-roaming) + owner charcateristics (socieconomic status)	Posiitve coefficients: Urban= BCS+Reason+FRT+Education+ethinicity;	social network analysis	2021	contact rates	owned	dog movement
33	María De la Puente-Arévalo	Ranging patterns and factors associated with movement in free-roaming domestic dogs in urban Malawi	Ecology and Evolution	English	urban	Blantyre city	Malawi	2019	14 days	ND	ND	173	GPS + dog characteristics (origin, management pratices, reproductive status,body condition)	HR50: 0.08-3.95 ha (mean = 0.28, median = 0.2); HR95: 0.52 - 23.19 ha (mean = 3.28, median = 2.14)	biased random bridges	2022	home range	owned	dog movement
33	María De la Puente-Arévalo	Ranging patterns and factors associated with movement in free-roaming domestic dogs in urban Malawi	Ecology and Evolution	English	urban	Blantyre city	Malawi	2019	14 days	ND	ND	173	GPS + dog characteristics (origin, management pratices, reproductive status,body condition)	HR50: 0.08-3.95 ha (mean = 0.28, median = 0.2); HR95: 0.52 - 23.19 ha (mean = 3.28, median = 2.14)	minimum convex polygon	2022	home range	owned	dog movement
33	María De la Puente-Arévalo	Ranging patterns and factors associated with movement in free-roaming domestic dogs in urban Malawi	Ecology and Evolution	English	urban	Blantyre city	Malawi	2019	14 days	ND	ND	173	GPS + dog characteristics (origin, management pratices, reproductive status,body condition)	HR50: mean = 0.81, median = 0.12, range = 0.01–22.14; HR95: mean = 4.8, median = 1.66, range = 0.15–54.32	biased random bridges	2022	home range	owned	dog movement
33	María De la Puente-Arévalo	Ranging patterns and factors associated with movement in free-roaming domestic dogs in urban Malawi	Ecology and Evolution	English	urban	Blantyre city	Malawi	2019	14 days	ND	ND	173	GPS + dog characteristics (origin, management pratices, reproductive status,body condition)	HR50: mean = 0.81, median = 0.12, range = 0.01–22.14; HR95: mean = 4.8, median = 1.66, range = 0.15–54.32	minimum convex polygon	2022	home range	owned	dog movement
35	Karma Rinzin	Size and demography pattern of the domestic dog population in Bhutan: Implications for dog population management and disease control	Preventive Veterinary Medicine	English	both	Bumthang, Samtse, Samdrup Jongkhar, Trashigang, Thimphu and Tsirang	Bhutan	2012	2 months	ND	ND	ND	demographic characteristics of the owned dogs ( age, sex, and neuter and vaccination status, source, purpose and management)	total of owned dogs FR = 25472 (65312 *0.39); Stray pop = 48379	dog:human ratio	2016	dog population enumeration studies	both	frd enumeration
35	Karma Rinzin	Size and demography pattern of the domestic dog population in Bhutan: Implications for dog population management and disease control	Preventive Veterinary Medicine	English	both	Bumthang, Samtse, Samdrup Jongkhar, Trashigang, Thimphu and Tsirang	Bhutan	2012	2 months	ND	ND	ND	demographic characteristics of the owned dogs ( age, sex, and neuter and vaccination status, source, purpose and management)	total of owned dogs FR = 25472 (65312 *0.39); Stray pop = 48379	mark capture-recapture	2016	dog population enumeration studies	both	frd enumeration
35	Karma Rinzin	Size and demography pattern of the domestic dog population in Bhutan: Implications for dog population management and disease control	Preventive Veterinary Medicine	English	both	Gelephu + Phuentsholing	Bhutan	2012	2 days	ND	ND	ND	direct visual observation +trap (collars)	Phuentsholing=82; Gelephu= 106;	dog:human ratio	2016	dog population enumeration studies	both	frd enumeration
35	Karma Rinzin	Size and demography pattern of the domestic dog population in Bhutan: Implications for dog population management and disease control	Preventive Veterinary Medicine	English	both	Gelephu + Phuentsholing	Bhutan	2012	2 days	ND	ND	ND	direct visual observation +trap (collars)	Phuentsholing=82; Gelephu= 106;	mark capture-recapture	2016	dog population enumeration studies	both	frd enumeration
36	Ricardo Augusto Dias	Size and spatial distribution of stray dog population in the University of São Paulo campus, Brazil	Preventive Veterinary Medicine	English	urban	University of São Paulo campus	Brazil	2010-2011	1 year	both	7-9AM;4-6PM	ND	direct visual observation (photos) + GPS + dog characteristics (coat color,size,gender,males reproductive status) + weather conditions	32 (95% CI 23–56) - 56 (95% CI 45–77)	photographic mark capture-recapture	2013	dog population enumeration studies	fr no owner	frd enumeration
36	Ricardo Augusto Dias	Size and spatial distribution of stray dog population in the University of São Paulo campus, Brazil	Preventive Veterinary Medicine	English	urban	University of São Paulo campus	Brazil	2010-2011	1 year	both	7-9AM;4-6PM	ND	direct visual observation (photos) + GPS + dog characteristics (coat color,size,gender,males reproductive status) + weather conditions	32 (95% CI 23–56) - 56 (95% CI 45–77)	kernel technique	2013	dog population enumeration studies	fr no owner	dog movement
36	Ricardo Augusto Dias	Size and spatial distribution of stray dog population in the University of São Paulo campus, Brazil	Preventive Veterinary Medicine	English	urban	University of São Paulo campus	Brazil	2010-2011	1 year	both	7-9AM;4-6PM	ND	direct visual observation (photos) + GPS + dog characteristics (coat color,size,gender,males reproductive status) + weather conditions	32 (95% CI 23–56) - 56 (95% CI 45–77)	minimum convex polygon	2013	dog population enumeration studies	fr no owner	dog movement
37	K. Bouaddi	Socioecology of the Canine Population in the Province of El Jadida, Morocco	Veterinary Medicine Internationa	English	both	El Jadida city,Azemmour, Oulad Hamdane, Oulad Hcine, Sidi Smail, and Moulay Abdellah	Morocco	2016	8 months	ND	ND	ND	direct visual observation (photos) + Census information (dogs characteristics (sex,age,weight,diet,vaccination,number of litters, fate of last litter,control of dogs, number of dogs in the HH))	41133	photographic mark capture-recapture	2018	dog population enumeration studies	fr owned	frd enumeration
37	K. Bouaddi	Socioecology of the Canine Population in the Province of El Jadida, Morocco	Veterinary Medicine Internationa	English	both	El Jadida city,Azemmour, Oulad Hamdane, Oulad Hcine, Sidi Smail, and Moulay Abdellah	Morocco	2016	8 months	ND	ND	ND	direct visual observation (photos) + Census information (dogs characteristics (sex,age,weight,diet,vaccination,number of litters, fate of last litter,control of dogs, number of dogs in the HH))	41133	dog:human ratio	2018	dog population enumeration studies	fr owned	frd enumeration
38	JARED K. WILSON-AGGARWAL	Spatial and temporal dynamics of space use by free-ranging domestic dogs Canis familiaris in rural Africa	Ecological Applications	English	rural	Medegue +Ngakedji+Kira+Bembaya+Marabodokouya+ Tarangara	Chad	2018	148 days	ND	ND	325	GPS + dog characteristics (sex, BCS)	Dry season: median AKDE95 = 0.54 km2 (0.08–6.21 km2); AKDEcore= 0.08 km2 ( 0.01–0.87 km2) ; Wet season: median AKDE95 = 0.31 km2 (0.07–1.06 km2); AKDEcore= 0.04 km2 (0.01–0.13 km2)	auto-correlated kernel density estimates	2021	home range	fr owned	dog movement
39	Weerapong Thanapongtharm	Spatial Distribution and Population Estimation of Dogs in Thailand: Implications for Rabies Prevention and Control	Frontiers in Veterinary Science	English	both	Kampangsan district+ Mueang Nong Khai district + Mueang Nan district + Mueang Trang district	Thailand	2018-2019	17 months	ND	ND	ND	dog counts + information on dog's ownership status + movement restrictions	average number of dogs : 12,840,452 (10,251,591–15,836,093 heads)	spatial models	2021	dog population enumeration studies	both	frd enumeration
40	Shireen Jagriti Bhalla	‘Stray appetites’: a socio-ecological analysis of free-ranging dogs living alongside human communities in Bangalore, India	Urban Ecosystems	English	urban	Bangalore	India	2019	7 days	both	6:30AM-9:30AM; 3PM-6PM	ND	direct visual observation (photos) + GPS	192 - 1888 dogs per square kilometre	photographic mark capture-recapture	2021	dog population enumeration studies	both	frd enumeration
42	Iván Peña G	Población de Perros Callejeros del Municipio Camagüey, Cuba	Rev Inv Vet Perú	Spanish	urban	Camagüey	Cuba	2015	4 months	both	6-9AM;6-9PM	ND	direct visual observation + dog characteristics (sex,presence of ectoparasites,skin disease)	Estimated: 45-75 dogs per neighborhood (5 neighborhoods); total average estimated: 286	simple transect count	2016	dog population enumeration studies	both	frd enumeration
43	Gurlal S. Gill	Stray Dogs and Public Health: Population Estimation in Punjab, India	Veterinary Sciences	English	both	Punjab	India	2016-2017	16 months	morning	5:30-6:30AM or 6:30-7:30AM	ND	direct visual observation (photos) / traps/marking (paint) + dog characteristics (demography,health status,sex,age)	estimated mean of dogs: rural=38;urban=68; total estimated: = 519000-868000	mark capture-recapture	2022	dog population enumeration studies	fr no owner	frd enumeration
43	Gurlal S. Gill	Stray Dogs and Public Health: Population Estimation in Punjab, India	Veterinary Sciences	English	both	Punjab	India	2016-2017	16 months	morning	5:30-6:30AM or 6:30-7:30AM	ND	direct visual observation (photos) / traps/marking (paint) + dog characteristics (demography,health status,sex,age)	estimated mean of dogs: rural=38;urban=68; total estimated: = 519000-868000	dog:human ratio	2022	dog population enumeration studies	fr no owner	frd enumeration
43	Gurlal S. Gill	Stray Dogs and Public Health: Population Estimation in Punjab, India	Veterinary Sciences	English	both	Punjab	India	2016-2017	16 months	morning	5:30-6:30AM or 6:30-7:30AM	ND	direct visual observation (photos) / traps/marking (paint) + dog characteristics (demography,health status,sex,age)	estimated mean of dogs: rural=71;urban=116; total = 944000-1569000	mark capture-recapture	2022	dog population enumeration studies	fr no owner	frd enumeration
43	Gurlal S. Gill	Stray Dogs and Public Health: Population Estimation in Punjab, India	Veterinary Sciences	English	both	Punjab	India	2016-2017	16 months	morning	5:30-6:30AM or 6:30-7:30AM	ND	direct visual observation (photos) / traps/marking (paint) + dog characteristics (demography,health status,sex,age)	estimated mean of dogs: rural=71;urban=116; total = 944000-1569000	dog:human ratio	2022	dog population enumeration studies	fr no owner	frd enumeration
44	Carolina Chávez V.	Canes Vagabundos en el Interior y Alrededores de Mercados Formales de Villa El Salvador, Lima, Perú	Rev Inv Vet Perú 2016	Spanish	urban	21 markets in Villa El Salvador	Peru	2012	2 months	both	8-11AM;2-5PM	ND	direct visual obsservation / direct visual observation(photos) + dog characteristics (sex, size, number of lactating females, welfare status,distance to food)	market interior=518;exterior=568;	simple transect count	2016	dog population enumeration studies	both	frd enumeration
45	Ana Maria O. Paschoal	Use of Atlantic Forest protected areas by free-ranging dogs: estimating abundance and persistence of use	Ecosphere	English	rural	Rio Doce + Sete Salões + Serra do Brigadeiro +Feliciano Miguel Abdala+ Mata do Sossego+ Fazenda Macedônia	Brazil	2008-2012	640 days	ND	ND	ND	direct visual observation (photos)	estimated dogs abundance: dry season=0-73 (57–88); wet=0 - 47 (37–57);	photographic mark capture-recapture	2016	dog population enumeration studies	both	frd enumeration
46	Julie M. Cleaton	Use of photography to identify free-roaming dogs during sight-resight surveys: Impacts on estimates of population size and vaccination coverage, Haiti 2016	Vaccine: X	English	urban	Croix-des-Bouquets	Haiti	2016	30 days	afternoon	2-5PM	ND	direct visual observation (photos) + marking (livestock wax marks+laminated collar) + GPS + dog characteristics (sex,age,color,BCS,geotag number of the photo,if they had seen the dog in day 2)	field determination: 1789 dogs (1677 -1901); final estimate: 1978	photographic mark capture-recapture	2019	dog population enumeration studies	both	frd enumeration
47	Girish Arjun Punjabi	Using natural marks to estimate free_x0002_ranging dog Canis familiaris abundance in a MARK-RESIGHT framework in suburban Mumbai, India	Tropical Conservation Science	English	urban	Aarey Milk Colony (Mumbai)	India	2012	6 days	both	daylight	ND	direct visual observation (photos) + GPS	680.64 ± 34.06 (95% CI = 617.22 – 751.35)	photographic mark capture-recapture	2012	dog population enumeration studies	both	frd enumeration
48	Harish Kumar Tiwari	Utilising Group-Size and Home-Range Characteristics of Free-Roaming Dogs (FRD) to Guide Mass Vaccination Campaigns against Rabies in India	Vaccines	English	both	Shirsuphal +Panchkula	India	ND (from ref: 1994-1998 + 2016)	ND	ND	ND	103 (74+29)	Photographs + GPS + dog characteristics (gender,age,BCS,alone or in a pair,triad or pack)	rural FRD median = 2.8 ha (minimum = 0.0021 ha, maximum = 50.48 ha); urban FRD median= 3.7 ha (minimum 0.0065 ha, maximum = 40.6 ha)	minimum convex polygon	2019	home range	both	dog movement
49	Harish Kumar Tiwari	Validation of Application SuperDuplicates (AS) Enumeration Tool for Free-Roaming Dogs (FRD) in Urban Settings of Panchkula Municipal Corporation in North India	Frontiers in Veterinary Science	English	urban	Panchkula	India	2016	2 month	both	6-8AM;4-6PM	ND	direct visual observation (photos) + GPS + dog characteristics (sex,age,size,coat pattern,coat colors, coat condition, reproductive status, health assessment)	FRD estimates: 49-342; unique dogs: 1408	photographic mark capture-recapture	2019	dog population enumeration studies	both	frd enumeration
49	Harish Kumar Tiwari	Validation of Application SuperDuplicates (AS) Enumeration Tool for Free-Roaming Dogs (FRD) in Urban Settings of Panchkula Municipal Corporation in North India	Frontiers in Veterinary Science	English	urban	Panchkula	India	2016	2 month	both	6-8AM;4-6PM	ND	direct visual observation (photos) + GPS + dog characteristics (sex,age,size,coat pattern,coat colors, coat condition, reproductive status, health assessment)	FRD estimates: 44-212; unique dogs: 1408	photographic mark capture-recapture	2019	dog population enumeration studies	both	frd enumeration
50	Patrick Muinde	Who let the dogs out? Exploring the spatial ecology of free_x0002_roaming domestic dogs in western Keny	Ecology and Evolution	English	both	Busia town + Malaba + Amerikwai + Bumala + Nambale + Amukura + Funyula + Mudembi	Kenya	2017 + 2019	4 months	ND	ND	73	GPS	median core HR (50%) = 0,4ha (interquartile range 0,26-0,60 ha); median extendended HR (95%)= 9,3 ha (interquartile range 4,64-16,93 ha)	biased random bridges	2021	home range	fr owned	dog movement
51	Carlos Eduardo de Santi	Spatial distribution and population dynamics of free-roaming (stray and semi-domiciled) dogs in a major Brazilian city.	Frontiers in Veterinary Science	English	urban	Foz do Igacu	Brazil	2018-2019	18 months	ND	ND	1125	direct visualization (photos) + dog characteristics (sex,age,size,breed, body score)	1564	photographic mark capture-recapture	2024	dog population enumeration studies	both	frd enumeration
51	Carlos Eduardo de Santi	Spatial distribution and population dynamics of free-roaming (stray and semi-domiciled) dogs in a major Brazilian city.	Frontiers in Veterinary Science	English	urban	Foz do Igacu	Brazil	2018-2019	18 months	ND	ND	1125	direct visualization (photos) + dog characteristics (sex,age,size,breed, body score)	0.15625	dog:human ratio	2024	dog population enumeration studies	both	frd enumeration
52	Filipe Maximiano Sousa	Investigation of optimized observation periods for estimating a representative home range of free‑roaming domestic dogs	Scientific Reports	English	both	Ndakonon,Sinetaye	Chad	2018-2019	102 days average	ND	ND	10	GPS	core median: 0.4 ha; extended median: 50.6 ha	biased random bridges	2023	home range	owned	dog movement
52	Filipe Maximiano Sousa	Investigation of optimized observation periods for estimating a representative home range of free‑roaming domestic dogs	Scientific Reports	English	both	Poptun,La Romana and Sabaneta	Guatemala	2018-2020	107 days average	ND	ND	12	GPS	core median: 0.4 ha; extended median: 19.5 ha	biased random bridges	2023	home range	owned	dog movement
52	Filipe Maximiano Sousa	Investigation of optimized observation periods for estimating a representative home range of free‑roaming domestic dogs	Scientific Reports	English	both	Pogon,Hepang,Habi	Indonesia	2018-2021	54 days average	ND	ND	10	GPS	core median: 0.4 ha; extended median: 5.2 ha	biased random bridges	2023	home range	owned	dog movement
52	Filipe Maximiano Sousa	Investigation of optimized observation periods for estimating a representative home range of free‑roaming domestic dogs	Scientific Reports	English	both	Kamuda, Soroti	Uganda	2018-2022	48 days average	ND	ND	14	GPS	core median: 0.4 ha; extended median: 8 ha	biased random bridges	2023	home range	owned	dog movement
53	Sarah Tavlian	Prediction of the size and spatial distribution of free-roaming dog populations in urban areas of Nepal	Spatial and Spatio-temporal Epidemiology	English	urban	Biratnagar, Dharan, Lumbini Sanskritik, Bhadrapur	Nepal	2019-2021	ND	ND	ND	4311	dog counts + information on dog's ownership status + movement restrictions + spatial data	Biratnagar:2040; Dharan:923;Lumbini: 933; Bhadrapur:350	spatial models	2024	dog population enumeration studies	both	frd enumeration
53	Sarah Tavlian	Prediction of the size and spatial distribution of free-roaming dog populations in urban areas of Nepal	Spatial and Spatio-temporal Epidemiology	English	urban	Biratnagar, Dharan, Lumbini Sanskritik, Bhadrapur	Nepal	2019	ND	ND	ND	ND	direct visualization + dog characteristics	Biratnagar:2035; Dharan:914;Lumbini: 997;Bhadrapur: 365	simple transect count	2024	dog population enumeration studies	both	frd enumeration
54	Yulin Zhang	Severe Disturbance of Chinese Pangolins Caused by Free-Ranging Domestic Dogs in Unprotected Areas	Diversity	English	rural	Pengzhai Forest and Wuqinzhang Forest	China	2021-2022	1 year	ND	ND	8	GPS	WQZ: 28,21,3,27 km2; PZ: 1,9,12,23 km2;	minimum convex polygon	2024	home range	owned	dog movement
55	Rachel Ladd	Activity range and patterns of free-roaming village dogs in a rural Cambodian village	Wildlife Research	English	rural	Khes Svay village	Cambodia	2020	3 months	ND	ND	13	GPS	Females = mean 24.8 ha ± 40.4; male = 331 ha ± 180;	minimum convex polygon	2023	home range	owned	dog movement
56	Arona Emiliano	Free‑roaming dogs in Ushuaia City, Tierra del Fuego, Argentina. How many and why	Urban Ecosystems	English	urban	Ushuaia	Argentina	2019	3 days	both	10AM-7PM	539	direct visual observation (photos) + dog characteristics	12,797 (95% CI 10,979–15,323).	photographic mark capture-recapture	2023	dog population enumeration studies	both	frd enumeration
56	Arona Emiliano	Free‑roaming dogs in Ushuaia City, Tierra del Fuego, Argentina. How many and why	Urban Ecosystems	English	urban	Ushuaia	Argentina	2019	3 days	both	10AM-7PM	539	dog estimates + human population estimates	1 : 6 dogs ratio	dog:human ratio	2023	dog population enumeration studies	both	frd enumeration
57	Zabihullah Nasiry	Evaluation of Dynamics, Demography and Estimation of Free-Roaming Dog Population in Herat City, Afghanistan	Animals	English	urban	Herat City	Afghanistan	2020-2021	8 months	both	4:30-6:30AM; 6:30-8:30PM	928	direct visualization (photos) + dog characteristics (sex,age,size,breed, body score, health condition, coat color and condition, reproductive status)+GPS + Activity status + FRD behavior (reaction, social behavior) + location + distance to garbage	1821	photographic mark capture-recapture	2023	dog population enumeration studies	both	frd enumeration
57	Zabihullah Nasiry	Evaluation of Dynamics, Demography and Estimation of Free-Roaming Dog Population in Herat City, Afghanistan	Animals	English	urban	Herat City	Afghanistan	2020-2021	8 months	both	4:30-6:30AM; 6:30-8:30PM	928	direct visualization (photos) + dog characteristics (sex,age,size,breed, body score, health condition, coat color and condition, reproductive status)+GPS + Activity status + FRD behavior (reaction, social behavior) + location + distance to garbage	315 dogs: 1	dog:human ratio	2023	dog population enumeration studies	both	frd enumeration
58	Tenzin Tenzin	Dog ecology and rabies knowledge, attitude and practice (KAP) in the Northern Communal Areas of Namibia	PLOS Neglected Tropical Diseases	English	both	Kunene, Omusati, Oshana, Ohangwena, Oshikoto, Kavango West, Kavango East, and Zambesi	Namibia	2021	3 months	ND	ND	ND	household census (respondents’ sociodemographic background and characteristics(Section 1); dog demographics, i.e., dogs living in the HH at the time, including information on dog ownership, management, and vaccination (Section 2); and respondents’ knowledge, attitudes, and practices regarding rabies, rabies prevention strategies, actions toward animals suspected of being rabid, and incidents of a…	5:4:1 (human:dog ratio)	dog:human ratio	2024	dog population enumeration studies	owned	frd enumeration
59	Saulo Nascimento de Melo	The Influence of Community Feeders and Commercial Food Outlets on the Spatial Distribution of Free-Roaming Dogs—A Photographic Capture and Recapture Study	Animals	English	urban	Divinópolis	Brazil	2018-2019	1 year	morning	ND	554	direct visualization (photos) + GPS + dog characteristics (size, color,natural marks, sex)	544	photographic mark capture-recapture	2023	dog population enumeration studies	both	frd enumeration
